# Supplementary material for: Toxin Production by Stachybotrys chartarum Genotype S on Different Culture Media
Source: J Fungi (Basel). 2020 Sep 2;6(3):159. doi: 10.3390/jof6030159 (PMC7559122; doi:10.3390/jof6030159)
Supplement: Supplementary file 1 [file jof-06-00159-s001.zip]

Archive with 4 entries (4 files):
- Figures/20200705 - Figure S1 - SU.docx
- __MACOSX/Figures/._20200705 - Figure S1 - SU.docx
- Tables/20200705 - Table S1 - SU.docx
- __MACOSX/Tables/._20200705 - Table S1 - SU.docx
